# Supplementary material for: Design, Synthesis, and Evaluation of B-(Trifluoromethyl)phenyl Phosphine–Borane Derivatives as Novel Progesterone Receptor Antagonists
Source: Molecules. 2024 Apr 2;29(7):1587. doi: 10.3390/molecules29071587 (PMC11013038; doi:10.3390/molecules29071587)
Supplement: Supplementary file 1 [file molecules-29-01587-s001.zip]

Archive with 1 entries (1 files):
- molecules-2897421-supplementary.pdf
